# Supplementary material for: Key genes associated with prognosis and metastasis of clear cell renal cell carcinoma
Source: PeerJ. 2022 Jan 4;10:e12493. doi: 10.7717/peerj.12493 (PMC8740509; doi:10.7717/peerj.12493)
Supplement: Supplemental Information 3 — qRT-PCR & semi-quantitative immunohistochemistry results [file peerj-10-12493-s003.zip]

Archive with 19 entries (14 files):
- Raw data/
- Raw data/.DS_Store
- __MACOSX/
- __MACOSX/Raw data/
- __MACOSX/Raw data/._.DS_Store
- Raw data/Quantitative results of IHC/
- Raw data/Quantitative results of IHC/PCOLCE IHC.xlsx
- __MACOSX/Raw data/Quantitative results of IHC/
- __MACOSX/Raw data/Quantitative results of IHC/._PCOLCE IHC.xlsx
- Raw data/Quantitative results of IHC/.DS_Store
- __MACOSX/Raw data/Quantitative results of IHC/._.DS_Store
- Raw data/Quantitative results of IHC/COLA2 IHC.xlsx
- __MACOSX/Raw data/Quantitative results of IHC/._COLA2 IHC.xlsx
- Raw data/Quantitative results of IHC/COL6A3 IHC.xlsx
- __MACOSX/Raw data/Quantitative results of IHC/._COL6A3 IHC.xlsx
- Raw data/Quantitative results of IHC/P4HB IHC.xlsx
- __MACOSX/Raw data/Quantitative results of IHC/._P4HB IHC.xlsx
- Raw data/qRT-PCR .xlsx
- __MACOSX/Raw data/._qRT-PCR .xlsx
