# Supplementary material for: Key genes associated with prognosis and metastasis of clear cell renal cell carcinoma
Source: PeerJ. 2022 Jan 4;10:e12493. doi: 10.7717/peerj.12493 (PMC8740509; doi:10.7717/peerj.12493)
Supplement: Supplemental Information 3 — qRT-PCR & semi-quantitative immunohistochemistry results [file peerj-10-12493-s003.zip › Raw data/Quantitative results of IHC/PCOLCE IHC.xlsx]

## Sheet: Sheet1
	A1	Area	IOD		A2	Area	IOD		A3	Area	IOD		a1	Area	IOD		a2	Area	IOD		a3	Area	IOD		B1	Area	IOD		B2	Area	IOD		B3	Area	IOD		b1	Area	IOD		b2	Area	IOD		b3	Area	IOD		C1
	Min	20	4.16879		Min	20	4.16087		Min	20	4.18682		Min	20	8.10027		Min	20	8.07895		Min	20	8.12879		Min	20	4.11591		Min	20	4.17902		Min	20	4.09955		Min	20	5.50631		Min	20	5.52052		Min	20	5.56407		Min
	(Obj.#)	985	4905		(Obj.#)	31	13585		(Obj.#)	42	11770		(Obj.#)	56	6009		(Obj.#)	3	3821		(Obj.#)	87	2237		(Obj.#)	18	1127		(Obj.#)	45	5009		(Obj.#)	317	7126		(Obj.#)	1081	2708		(Obj.#)	216	1701		(Obj.#)	136	581		(Obj.#)
	Max	1047	238.051		Max	1604	408.825		Max	6836	1757.22		Max	81534	39911.3		Max	140435	66616.6		Max	3329	1639.15		Max	2646	683.609		Max	2872	706.123		Max	3843	1004.21		Max	85314	30436.6		Max	115430	42804.8		Max	170397	61034.7		Max
	(Obj.#)	12939	12939		(Obj.#)	659	659		(Obj.#)	3896	3896		(Obj.#)	1	1		(Obj.#)	10	10		(Obj.#)	6426	6426		(Obj.#)	842	842		(Obj.#)	16474	16474		(Obj.#)	15151	15151		(Obj.#)	1263	1263		(Obj.#)	770	770		(Obj.#)	25	25		(Obj.#)
	Range	1027	233.882		Range	1584	404.664		Range	6816	1753.04		Range	81514	39903.2		Range	140415	66608.5		Range	3309	1631.02		Range	2626	679.493		Range	2852	701.944		Range	3823	1000.11		Range	85294	30431.1		Range	115410	42799.2		Range	170377	61029.1		Range
	Mean	66.6465	16.0641		Mean	94.0271	24.5212		Mean	97.4256	24.7292		Mean	319.214	153.28		Mean	459.749	214.779		Mean	186.098	87.498		Mean	93.3195	23.3067		Mean	117.388	29.1789		Mean	123.3	30.6514		Mean	443.333	153.13		Mean	602.826	215.461		Mean	621.19	221.069		Mean
	Std.Dev	89.6356	21.4524		Std.Dev	135.714	35.5125		Std.Dev	279.98	71.1235		Std.Dev	3433.92	1684.24		Std.Dev	5240.6	2482.45		Std.Dev	326.473	157.912		Std.Dev	147.398	36.9084		Std.Dev	211.313	51.9973		Std.Dev	233.012	57.9582		Std.Dev	3329.54	1174.63		Std.Dev	4535.93	1663.86		Std.Dev	6504.58	2337.8		Std.Dev
	Sum	106901	25766.8		Sum	190593	49704.4		Sum	132304	33582.3		Sum	313149	150368		Sum	346651	161943		Sum	253651	119260		Sum	204743	51135		Sum	254379	63230.8		Sum	259423	64490.5		Sum	382596	132152		Sum	509388	182064		Sum	501300	178403		Sum
	Samples	1604	1604		Samples	2027	2027		Samples	1358	1358		Samples	981	981		Samples	754	754		Samples	1363	1363		Samples	2194	2194		Samples	2167	2167		Samples	2104	2104		Samples	863	863		Samples	845	845		Samples	807	807		Samples
Area (pixels)		Area	1285007			Area	1285007			Area	1285007			Area	1285007			Area	1285007			Area	1285007			Area	1285007			Area	1285007			Area	1285007			Area	1285007			Area	1285007			Area	1285007
Area/IOD (a.u.)		Area/IOD	0.0200518			Area/IOD	0.0386803			Area/IOD	0.0261339			Area/IOD	0.117017			Area/IOD	0.126025			Area/IOD	0.0928087			Area/IOD	0.0397936			Area/IOD	0.0492066			Area/IOD	0.0501869			Area/IOD	0.102841			Area/IOD	0.141684			Area/IOD	0.138834
Average number						Average of Primary A	0.0282887											Average of Metastasis a	0.11195											Average of Primary B	0.0463957											Average of Metastasis b	0.127786
Primary: Primary ccRCC (A~V)
Metastasis: Metastatic ccRCC (a~v)
[truncated: 359 more columns]
