# Supplementary material for: Key genes associated with prognosis and metastasis of clear cell renal cell carcinoma
Source: PeerJ. 2022 Jan 4;10:e12493. doi: 10.7717/peerj.12493 (PMC8740509; doi:10.7717/peerj.12493)
Supplement: Supplemental Information 3 — qRT-PCR & semi-quantitative immunohistochemistry results [file peerj-10-12493-s003.zip › Raw data/Quantitative results of IHC/COLA2 IHC.xlsx]

## Sheet: Sheet1
	A1	Area	IOD			A2	Area	IOD		A3	Area	IOD		a1	Area	IOD		a2	Area	IOD		a3	Area	IOD		B1	Area	IOD		B2	Area	IOD		B3	Area	IOD		b1	Area	IOD		b2	Area	IOD		b3	Area	IOD
	Min	10	2.00595			Min	10	2.04811		Min	10	1.99471		Min	10	3.67644		Min	10	5.41578		Min	10	5.25807		Min	10	2.76097		Min	10	2.73771		Min	10	2.46386		Min	10	2.00385		Min	10	2.00037		Min	10	2.00597
	(Obj.#)	2	5592			(Obj.#)	57	9131		(Obj.#)	57	3638		(Obj.#)	144	4218		(Obj.#)	71	1199		(Obj.#)	14	2185		(Obj.#)	14	7632		(Obj.#)	29	3442		(Obj.#)	86	3075		(Obj.#)	48	12104		(Obj.#)	28	2473		(Obj.#)	101	7090
	Max	4604	1145.99			Max	5790	1448		Max	4036	1024.27		Max	76383	39929.1		Max	162345	105992		Max	14837	9880.41		Max	18055	6910.78		Max	75153	28436		Max	41043	13186.2		Max	33884	8685.14		Max	2447	650.859		Max	5905	1573.03
	(Obj.#)	22	22			(Obj.#)	9373	9373		(Obj.#)	2418	2418		(Obj.#)	3067	3067		(Obj.#)	26	26		(Obj.#)	1478	1478		(Obj.#)	895	895		(Obj.#)	3313	3313		(Obj.#)	15	15		(Obj.#)	2117	2117		(Obj.#)	7505	7505		(Obj.#)	2116	2116
	Range	4594	1143.98			Range	5780	1445.95		Range	4026	1022.27		Range	76373	39925.4		Range	162335	105987		Range	14827	9875.15		Range	18045	6908.02		Range	75143	28433.3		Range	41033	13183.8		Range	33874	8683.14		Range	2437	648.859		Range	5895	1571.02
	Mean	92.0289	23.2752			Mean	88.2958	23.5457		Mean	67.1895	17.063		Mean	319.135	157.044		Mean	356.447	230.133		Mean	199.289	125.914		Mean	159.406	56.8614		Mean	301.197	110.025		Mean	183.538	58.6946		Mean	125.716	32.4609		Mean	72.5996	19.0416		Mean	138.755	36.4951
	Std.Dev	259.319	66.2444			Std.Dev	260.719	69.1999		Std.Dev	148.213	38.1437		Std.Dev	2415.79	1253.28		Std.Dev	5638.65	3683.38		Std.Dev	820.254	539.931		Std.Dev	653.384	243.307		Std.Dev	2502.66	945.979		Std.Dev	1224.36	396.953		Std.Dev	725.085	186.312		Std.Dev	143.616	38.6507		Std.Dev	389.603	102.757
	Sum	321917	81416.8			Sum	258177	68847.7		Sum	253909	64481		Sum	411684	152586		Sum	298346	162622		Sum	192712	121759		Sum	271150	96721.3		Sum	335533	122568		Sum	316420	101190		Sum	360679	93130.2		Sum	261794	68664		Sum	355628	93537
	Samples	3498	3498			Samples	2924	2924		Samples	3779	3779		Samples	1290	1290		Samples	837	837		Samples	967	967		Samples	1701	1701		Samples	1114	1114		Samples	1724	1724		Samples	2869	2869		Samples	3606	3606		Samples	2563	2563
Area (pixels)		Area	1285007				Area	1285007			Area	1285007			Area	1285007			Area	1285007			Area	1285007			Area	1285007			Area	1285007			Area	1285007			Area	1285007			Area	1285007			Area	1285007
Area/IOD (a.u.)		Area/IOD	0.063359				Area/IOD	0.0535777			Area/IOD	0.0501795			Area/IOD	0.118743			Area/IOD	0.126553			Area/IOD	0.0947533			Area/IOD	0.0752691			Area/IOD	0.0953831			Area/IOD	0.0787463			Area/IOD	0.0724745			Area/IOD	0.0534347			Area/IOD	0.0727911
Average number							Average of Primary A	0.0557054											Average of Metastasis a	0.11335											Average of Metastasis b	0.0831328											Average of Primary B	0.0631129
Primary: Primary ccRCC (A~V)
Metastasis: Metastatic ccRCC (a~v)
