# Supplementary material for: Key genes associated with prognosis and metastasis of clear cell renal cell carcinoma
Source: PeerJ. 2022 Jan 4;10:e12493. doi: 10.7717/peerj.12493 (PMC8740509; doi:10.7717/peerj.12493)
Supplement: Supplemental Information 3 — qRT-PCR & semi-quantitative immunohistochemistry results [file peerj-10-12493-s003.zip › Raw data/Quantitative results of IHC/COL6A3 IHC.xlsx]

## Sheet: Sheet1
	A1	Area	IOD		A2	Area	IOD		A3	Area	IOD		a1	Area	IOD		a2	Area	IOD		a3	Area	IOD		B1	Area	IOD		B2	Area	IOD		B3	Area	IOD		b1	Area	IOD		b2	Area	IOD		b3	Area	IOD		C1
	Min	20	6.24214		Min	20	5.89288		Min	20	5.93872		Min	20	8.43041		Min	20	8.64965		Min	20	8.37075		Min	20	4.0507		Min	20	4.12527		Min	20	4.01705		Min	20	5.25635		Min	20	5.66405		Min	20	7.56405		Min
	(Obj.#)	113	2276		(Obj.#)	224	1670		(Obj.#)	50	440		(Obj.#)	235	690		(Obj.#)	1188	1437		(Obj.#)	35	355		(Obj.#)	399	8899		(Obj.#)	10	1111		(Obj.#)	118	3602		(Obj.#)	106	2011		(Obj.#)	186	3909		(Obj.#)	294	4069		(Obj.#)
	Max	2148	929.128		Max	3960	1753.2		Max	4456	1849.83		Max	342602	184664		Max	726898	400202		Max	512316	276371		Max	266319	77252.1		Max	310755	88132.6		Max	464456	133442		Max	112283	36831.4		Max	222024	79314.5		Max	84956	39610.7		Max
	(Obj.#)	695	695		(Obj.#)	413	413		(Obj.#)	1663	1663		(Obj.#)	460	460		(Obj.#)	3	3		(Obj.#)	1	1		(Obj.#)	4	4		(Obj.#)	21	21		(Obj.#)	6	6		(Obj.#)	31	31		(Obj.#)	14	14		(Obj.#)	683	683		(Obj.#)
	Range	2128	922.886		Range	3940	1747.3		Range	4436	1843.9		Range	342582	184655		Range	726878	400194		Range	512296	276362		Range	266299	77248.1		Range	310735	88128.5		Range	464436	133438		Range	112263	36826.2		Range	222004	79308.8		Range	84936	39603.1		Range
	Mean	150.853	61.1325		Mean	99.2947	39.8515		Mean	237.156	93.4999		Mean	1878.92	1006.53		Mean	4235.64	2325.4		Mean	2088.17	1121.18		Mean	577.886	164.579		Mean	505.524	141.348		Mean	757.594	217.07		Mean	374.555	123.299		Mean	737.627	262.201		Mean	408.434	185.064		Mean
	Std.Dev	274.077	115.396		Std.Dev	185.743	79.611		Std.Dev	444.941	183.372		Std.Dev	20789.8	11204.6		Std.Dev	53866.6	29657.3		Std.Dev	29528.9	15930.8		Std.Dev	9675.68	2801.35		Std.Dev	9941.54	2819.76		Std.Dev	17540.2	5039.49		Std.Dev	3979.57	1324.18		Std.Dev	9088.3	3253.68		Std.Dev	3170.95	1474.36		Std.Dev
	Sum	55514	32496.8		Sum	74471	29888.6		Sum	103400	40766		Sum	537371	19866.4		Sum	766651	200897		Sum	630628	218598		Sum	455952	129853		Sum	495414	138521		Sum	530316	151949		Sum	438979	144507		Sum	562072	199797		Sum	441517	200055		Sum
	Samples	368	368		Samples	750	750		Samples	436	436		Samples	286	286		Samples	181	181		Samples	302	302		Samples	789	789		Samples	980	980		Samples	700	700		Samples	1172	1172		Samples	762	762		Samples	1081	1081		Samples
Area (pixels)		Area	1285007			Area	1285007			Area	1285007			Area	1285007			Area	1285007			Area	1285007			Area	1285007			Area	1285007			Area	1285007			Area	1285007			Area	1285007			Area	1285007
Area/IOD (a.u.)		Area/IOD	0.0252892			Area/IOD	0.0232595			Area/IOD	0.0317243			Area/IOD	0.0154601			Area/IOD	0.15634			Area/IOD	0.170114			Area/IOD	0.101053			Area/IOD	0.107798			Area/IOD	0.118248			Area/IOD	0.112456			Area/IOD	0.155483			Area/IOD	0.155684
Average number						Average of Primary A	0.0267577											Average of Metastasis a	0.113971											Average of Primary B	0.109033											Average of Metastasis b	0.141208
Primary: Primary ccRCC (A~V)
Metastasis: Metastatic ccRCC (a~v)
[truncated: 359 more columns]
