# Supplementary material for: Key genes associated with prognosis and metastasis of clear cell renal cell carcinoma
Source: PeerJ. 2022 Jan 4;10:e12493. doi: 10.7717/peerj.12493 (PMC8740509; doi:10.7717/peerj.12493)
Supplement: Supplemental Information 3 — qRT-PCR & semi-quantitative immunohistochemistry results [file peerj-10-12493-s003.zip › Raw data/Quantitative results of IHC/P4HB IHC.xlsx]

## Sheet: Sheet1
	A1	Area	IOD		A2	Area	IOD		A3	Area	IOD		a1	Area	IOD		a2	Area	IOD		a3	Area	IOD		B1	Area	IOD		B2	Area	IOD		B3	Area	IOD		b1	Area	IOD		b2	Area	IOD		b3	Area	IOD		C1
	Min	20	5.51485		Min	20	5.3953		Min	20	5.73538		Min	20	12.501		Min	20	10.5508		Min	20	10.3197		Min	20	5.68563		Min	20	5.80764		Min	20	5.72409		Min	20	9.71677		Min	20	10.4393		Min	20	9.85272		Min
	(Obj.#)	513	1562		(Obj.#)	260	1720		(Obj.#)	888	290		(Obj.#)	725	725		(Obj.#)	380	5614		(Obj.#)	62	1143		(Obj.#)	266	4189		(Obj.#)	25	3032		(Obj.#)	26	2369		(Obj.#)	72	356		(Obj.#)	734	2677		(Obj.#)	84	2728		(Obj.#)
	Max	467120	176813		Max	418629	148910		Max	440524	169162		Max	109373	79011.7		Max	18406	11499.6		Max	94451	62175.2		Max	439125	162257		Max	595594	223498		Max	464607	171939		Max	351738	231652		Max	230001	149289		Max	156901	107391		Max
	(Obj.#)	1	1		(Obj.#)	1	1		(Obj.#)	8	8		(Obj.#)	1355	1355		(Obj.#)	1347	1347		(Obj.#)	14	14		(Obj.#)	3	3		(Obj.#)	1	1		(Obj.#)	9	9		(Obj.#)	823	823		(Obj.#)	1209	1209		(Obj.#)	2	2		(Obj.#)
	Range	467100	176807		Range	418609	148904		Range	440504	169156		Range	109353	78999.2		Range	18386	11489		Range	94431	62164.9		Range	439105	162251		Range	595574	223492		Range	464587	171933		Range	351718	231642		Range	229981	149279		Range	156881	107381		Range
	Mean	1813.84	683.487		Mean	1173.12	413.493		Mean	1616.45	617.333		Mean	342.938	241.528		Mean	244.049	151.686		Mean	536.749	335.468		Mean	1144.48	421.293		Mean	3655.83	1369.09		Mean	1327.17	490.201		Mean	1651.22	1075.75		Mean	900.709	581.997		Mean	987.309	662.742		Mean
	Std.Dev	28214.4	10679.9		Std.Dev	19794.1	7040.66		Std.Dev	23830.3	9151		Std.Dev	4166.38	3008.61		Std.Dev	1004.11	637.159		Std.Dev	4092.99	2661.74		Std.Dev	20522.4	7583.08		Std.Dev	45672.6	17138.9		Std.Dev	23612.8	8738.68		Std.Dev	19139.7	12596.8		Std.Dev	10571	6904.97		Std.Dev	9065.9	6176.83		Std.Dev
	Sum	495177	186592		Sum	524386	184831		Sum	552827	211128		Sum	239028	168345		Sum	267234	166096		Sum	372504	232815		Sum	523026	192531		Sum	617836	231376		Sum	512289	189218		Sum	596090	388345		Sum	561142	362584		Sum	587449	394331		Sum
	Samples	273	273		Samples	447	447		Samples	342	342		Samples	697	697		Samples	1095	1095		Samples	694	694		Samples	457	457		Samples	169	169		Samples	386	386		Samples	361	361		Samples	623	623		Samples	595	595		Samples
Area (pixels)		Area	1285007			Area	1285007			Area	1285007			Area	1285007			Area	1285007			Area	1285007			Area	1285007			Area	1285007			Area	1285007			Area	1285007			Area	1285007			Area	1285007
Area/IOD (a.u.)		Area/IOD	0.145207			Area/IOD	0.143837			Area/IOD	0.164301			Area/IOD	0.131007			Area/IOD	0.129257			Area/IOD	0.181178			Area/IOD	0.149829			Area/IOD	0.180058			Area/IOD	0.14725			Area/IOD	0.302212			Area/IOD	0.282165			Area/IOD	0.306871
Average number						Average of Primary A	0.151115											Average of Metastasis a	0.108632											Average of Primary B	0.159046											Average of Metastasis b	0.233831
Primary: Primary ccRCC (A~V)
Metastasis: Metastatic ccRCC (a~v)
[truncated: 359 more columns]
