# Supplementary material for: Key genes associated with prognosis and metastasis of clear cell renal cell carcinoma
Source: PeerJ. 2022 Jan 4;10:e12493. doi: 10.7717/peerj.12493 (PMC8740509; doi:10.7717/peerj.12493)
Supplement: Supplemental Information 3 — qRT-PCR & semi-quantitative immunohistochemistry results [file peerj-10-12493-s003.zip › Raw data/qRT-PCR .xlsx]

## Sheet: Run data
	Well	Fluor	Target	Content	Sample	Biological Set Name	Cq	Cq Mean	Cq Std. Dev	起始模板量 (SQ)	起始模板量的对数值	SQ 平均值	SQ 标准偏差	设定点	反应孔注释
	A01	SYBR		COL6A2(CAKI-1)			35.3735	35.3735	0				0	58
	A02	SYBR		COL6A2(CAKI-1)			35.1106	35.1106	0				0	58
	A03	SYBR		COL6A2(CAKI-1)			35.1236	35.1236	0				0	58
	A04	SYBR		COL6A3(CAKI-1)			26.3329	26.3329	0				0	58
	A05	SYBR		COL6A3(CAKI-1)			26.2694	26.2694	0				0	58
	A06	SYBR		COL6A3(CAKI-1)			26.2184	26.2184	0				0	58
	A07	SYBR		P4HB(CAKI-1)			20.2999	20.2999	0				0	58
	A08	SYBR		P4HB(CAKI-1)			20.4578	20.4578	0				0	58
	A09	SYBR		P4HB(CAKI-1)			20.5991	20.5991	0				0	58
	A10	SYBR		PCOLCE(CAKI-1)			27.8796	27.8796	0				0	58
	A11	SYBR		PCOLCE(CAKI-1)			27.6582	27.6582	0				0	58
	A12	SYBR		PCOLCE(CAKI-1)			28.004	28.004	0				0	58
	B01	SYBR		COL6A2(CAKI-2)			34.2716	34.2716	0			0	0	58
	B02	SYBR		COL6A2(CAKI-2)			35.5649	35.5649	0				0	58
	B03	SYBR		COL6A2(CAKI-2)			35.124	35.124	0				0	58
	B04	SYBR		COL6A3(CAKI-2)			28.5645	28.5645	0				0	58
	B05	SYBR		COL6A3(CAKI-2)			28.5021	28.5021	0				0	58
	B06	SYBR		COL6A3(CAKI-2)			28.6231	28.6231	0				0	58
	B07	SYBR		P4HB(CAKI-2)			20.2468	20.2468	0				0	58
	B08	SYBR		P4HB(CAKI-2)			20.4295	20.4295	0			0	0	58
	B09	SYBR		P4HB(CAKI-2)			20.3471	20.3471	0				0	58
	B10	SYBR		PCOLCE(CAKI-2)			27.4905	27.4905	0				0	58
	B11	SYBR		PCOLCE(CAKI-2)			27.6159	27.6159	0				0	58
	B12	SYBR		PCOLCE(CAKI-2)			27.51	27.51	0				0	58
	C01	SYBR		ACTIN(CAKI-1)			17.1295	17.1295	0				0	58
	C02	SYBR		ACTIN(CAKI-1)			17.2297	17.2297	0				0	58
	C03	SYBR		ACTIN(CAKI-1)			17.1472	17.1472	0				0	58
	C04	SYBR		ACTIN(CAKI-2)			15.5201	15.5201	0				0	58
	C05	SYBR		ACTIN(CAKI-2)			15.4995	15.4995	0				0	58
	C06	SYBR		ACTIN(CAKI-2)			15.2543	15.2543	0				0	58
	C07	SYBR		Unkn				0	0				0	58
	C08	SYBR		Unkn				0	0				0	58
	C09	SYBR		Unkn				0	0				0	58
	C10	SYBR		Unkn				0	0				0	58
	C11	SYBR		Unkn				0	0				0	58
	C12	SYBR		Unkn				0	0				0	58
	D01	SYBR		Unkn				0	0				0	58
	D02	SYBR		Unkn				0	0				0	58
	D03	SYBR		Unkn				0	0				0	58
	D04	SYBR		Unkn				0	0				0	58
	D05	SYBR		Unkn				0	0				0	58
	D06	SYBR		Unkn				0	0				0	58
	D07	SYBR		Unkn				0	0			0	0	58
	D08	SYBR		Unkn				0	0			0	0	58
	D09	SYBR		Unkn				0	0			0	0	58
	D10	SYBR		Unkn				0	0			0	0	58
	D11	SYBR		Unkn				0	0			0	0	58
	D12	SYBR		Unkn				0	0			0	0	58
	E01	SYBR		Unkn				0	0			0	0	58
	E02	SYBR		Unkn				0	0				0	58
	E03	SYBR		Unkn				0	0			0	0	58
	E04	SYBR		Unkn				0	0				0	58
	E05	SYBR		Unkn				0	0				0	58
	E06	SYBR		Unkn				0	0				0	58
	E07	SYBR		Unkn				0	0				0	58
	E08	SYBR		Unkn				0	0				0	58
	E09	SYBR		Unkn				0	0				0	58
	E10	SYBR		Unkn				0	0				0	58
	E11	SYBR		Unkn				0	0				0	58
	E12	SYBR		Unkn				0	0				0	58
	F01	SYBR		Unkn				0	0				0	58
	F02	SYBR		Unkn				0	0				0	58
	F03	SYBR		Unkn				0	0			0	0	58
	F04	SYBR		Unkn				0	0				0	58
	F05	SYBR		Unkn				0	0				0	58
	F06	SYBR		Unkn				0	0				0	58
	F07	SYBR		Unkn				0	0				0	58
	F08	SYBR		Unkn				0	0				0	58
	F09	SYBR		Unkn				0	0				0	58
	F10	SYBR		Unkn				0	0				0	58
	F11	SYBR		Unkn				0	0				0	58
	F12	SYBR		Unkn				0	0				0	58
	G01	SYBR		Unkn				0	0				0	58
	G02	SYBR		Unkn				0	0				0	58
	G03	SYBR		Unkn				0	0			0	0	58
	G04	SYBR		Unkn				0	0				0	58
	G05	SYBR		Unkn				0	0				0	58
	G06	SYBR		Unkn				0	0				0	58
	G07	SYBR		Unkn				0	0				0	58
	G08	SYBR		Unkn				0	0				0	58
	G09	SYBR		Unkn				0	0				0	58
	G10	SYBR		Unkn				0	0				0	58
	G11	SYBR		Unkn				0	0				0	58
	G12	SYBR		Unkn				0	0			0	0	58
	H01	SYBR		Unkn				0	0				0	58
	H02	SYBR		Unkn				0	0				0	58
	H03	SYBR		Unkn				0	0			0	0	58
	H04	SYBR		Unkn				0	0				0	58
	H05	SYBR		Unkn				0	0				0	58
	H06	SYBR		Unkn				0	0				0	58
	H07	SYBR		Unkn				0	0				0	58
	H08	SYBR		Unkn				0	0				0	58
	H09	SYBR		Unkn				0	0				0	58
	H10	SYBR		Unkn				0	0				0	58
	H11	SYBR		Unkn				0	0				0	58
	H12	SYBR		Unkn				0	0				0	58

## Sheet: Run Informarion
File Name	admin_2020-07-12 09-45-50_CC017557.pcrd
Created By User	admin
Notes
ID
Run Started	2020/7/12 9:46:00 UTC +08:00
Run Ended	2020/7/12 11:30:30 UTC +08:00
Sample Vol	10
Lid Temp	105
Protocol File Name	PROTOCOL.prcl
Plate Setup File Name	Quick Plate_96 wells_SYBR Only.pltd
Base Serial Number	CC017557
Optical Head Serial Number	785BR9766
CFX Maestro Version	2.1.1022.0523.
